# Supplementary material for: Identification and Validation of a Chromosome 4D Quantitative Trait Locus Hotspot Conferring Heat Tolerance in Common Wheat (Triticum aestivum L.)
Source: Plants (Basel). 2022 Mar 9;11(6):729. doi: 10.3390/plants11060729 (PMC8949852; doi:10.3390/plants11060729)
Supplement: Supplementary file 1 [file plants-11-00729-s001.zip]

Archive with 1 entries (1 files):
- plants-1630464-supplementary.pdf
